# Supplementary material for: Rosmarinic Acid Improves Cognitive Abilities and Glucose Metabolism in Aged C57Bl/6N Mice While Disrupting Lipid Profile in Young Adults in a Sex-Dependent Fashion
Source: Nutrients. 2023 Jul 28;15(15):3366. doi: 10.3390/nu15153366 (PMC10421458; doi:10.3390/nu15153366)
Supplement: Supplementary file 1 [file nutrients-15-03366-s001.zip]

Archive with 3 entries (3 files):
- supplemetary materials.pdf
- suppl_ARRIVE checklist.pdf
- suppl_Diet composition.pdf
